# Supplementary material for: Turing-pattern model of scaffolding proteins that establish spatial asymmetry during the cell cycle of Caulobacter crescentus
Source: iScience. 2023 Mar 29;26(4):106513. doi: 10.1016/j.isci.2023.106513 (PMC10148035; doi:10.1016/j.isci.2023.106513)
Supplement: Table S4. Estimated parameter values, related to STAR Methods [file mmc2.xlsx]

## Sheet: Sheet1
Table S4 Estimated parameter values, related to STAR METHODS			Units: all protein ‘concentrations’ in this model are dimensionless; all diffusion coefficients have units µm2min-1 ;
parameter	source		all α’s are dimensionless; all other parameters are rate constants with units min−1.
ks,PopZ=0.24	this study, (Subramanian, 2014)
kd,PopZ=0.05	(Subramanian, 2014)
kdepol,PopZ = 0.15	this study
kaut,PopZ = 15(pole)	this study, (Subramanian, 2014)		GA' indicates the parameter is estimated by genetic algorithm;
kdnv,PopZ = 2.5	this study, (Subramanian, 2014)		‘this study’ denotes the parameter is tuned manually;
αPopZPodJ = 100	this study		‘this study’ with specific reference indicates the parameter is first obtained from publications and tuned slightly.
DPopZm = 835	(Sundararajan and Goley, 2017)
DPopZp = 0.0005	(Subramanian, 2014), this study
ks,PodJ = 0.01	this study
ε=0.1	(Murray et al., 2013)
ks,PodJ2 = 0.0158	GA
Ji,PodJCtrA = 1.2802	GA
kd,PodJ1 = 0.007	(Chen et al., 2006)
kd,PodJ2 = 0.05	(Chen et al., 2006)
μ=0.0053	(Campos et al., 2014)
kdepol,PodJ = 0.2	this study
kaut,PodJ = 75(pole)	this study, (Subramanian, 2014)
kdnv,PodJ = 2	this study, (Subramanian, 2014)
αPodJSpmX = 30	this study
DPodJm = 100	(Zhao et al., 2018)
DPodJp = 0.0005	(Subramanian, 2014), this study
kdeg,PodJS=0.05	(Chen et al., 2005)
ks,SpmX = 0.0094	GA
Ja,SpmXCtrA = 0.0799	GA
kd,SpmX = 0.01	this study
kdnv,SpmX =1E-3	this study
αSpmXPopZ = 50	this study
kaut,SpmX = 0.1	this study
kdepol,SpmX =4E-4	this study
DSpmXm = 200	(Perez et al., 2017)
DSpmXp = 0.0005	(Subramanian, 2014), this study
ks,CtrA1 = 0.3963	GA
ks,CtrA2 = 2.2460	GA
Ja,CtrACtrA = 7.0068	GA
Ji,CtrACtrA = 1	this study
kd,CtrA1 = 0.0038	(Domian et al., 1997)
kd,CtrA2 = 0.1350	GA
Jd,CtrA = 0.0167	GA
kb,CtrAuCckAkin = 3	this study
kub,CtrAuCckAkin = 0.5227	GA
kd,CckA = 0.2	this study
kdepho,CtrA = 140	(Murray et al., 2013; Chen et al., 2011), this study
DCtrA = 427	(The UniProt Consortium, 2021)
kb,CtrAPCckAph = 3	this study
kub,CtrAPCckAph = 0.9440	GA
ks,PleC = 0.0181	GA
εpleC = 0.15	this study
kd,PleC = 0.02	this study
kfb,PleC = 428.5801	GA
kbf,PleC = 0.1	this study
kb,PleCDivKP = 4.7430	GA
kub,PleCDivKP = 1.2	this study
kd,DivK = 0.014	this study
kdephoDivK = 112.2847	GA
DPleC = 71	(The UniProt Consortium, 2021)
kph2kin,PleC1 = 2.5765	GA
DPleCDivKP = 63	(The UniProt Consortium, 2021)
kph2kin,PleC2 = 0.2577	this study
ks,DivJ = 0.008	this study
kd,DivJ = 0.035	(Weston et al., 2021)
kfb,DivJ = 20	this study
kbf,DivJ = 0.5	this study
kb,DivJDivKP = 1	this study
kub,DivJDivKP = 1.2441	GA
kb,DivJDivK = 1	this study
kub,DivJDivK = 1.1149	GA
DDivJ = 108	(The UniProt Consortium, 2021)
kphoDivK,DivJf = 0.2299	GA
DDivJDivK = 84.5	(The UniProt Consortium, 2021)
kphoDivK,DivJb = 145	GA
ks,PerP = 1.0150	GA
Ja,PerPCtrA = 2.1329	GA
kd,PerP = 0.04	(Weston et al., 2021)
DPerP = 853	(The UniProt Consortium, 2021)
ks,DivK1 = 0.001	this study
ks,DivK2 = 0.5716	GA
Ja,DivKCtrA = 2.2055	GA
kphoDivK,PleCkin = 0.2223	GA
DDivJDivK = 1319	(The UniProt Consortium, 2021)
kb,DivLDivKP = 69.5367	GA
kub,DivLDivKP = 1.1	this study
kd,DivL = 6.3643	GA
ks,DivL = 0.1069	GA
kfb,DivL = 1	this study
kbf,DivL = 1	this study
αDivLPopZ = 0.0039	GA
αDivLPodJ = 7.5307	GA
DDivL = 76.6	(The UniProt Consortium, 2021)
DDivLDivK = 66.4	(The UniProt Consortium, 2021)
ks,CckA = 0.1698	GA
kd,CckA = 0.2	this study
kfb,CckA = 1	this study
kbf,CckA = 0.5	this study
αCckAPopZ = 0.0034	GA
αCckADivL = 261.4238	GA
kpk,CckA1 = 1.2855	GA
kpk,CckA2 = 658.8275	GA
kkp,CckA1 = 0	this study
kkp,CckA2 = 586.1497	this study
DCckA = 87.3	(The UniProt Consortium, 2021)
DCtrACckA = 65	(The UniProt Consortium, 2021)
ks,CpdR = 2.7317	GA
ja,CpdRCtrA = 0.0790	GA
kd,CpdR = 0.4428	GA
kfb,CpdR = 0.0960	GA
kbf,CpdR = 12	this study
kphoCpdR = 4.1222	GA
kdephoCpdR = 4	this study
DCpdR = 1638.6	(Iniesta et al., 2006)
Θ=0.5080	GA
